# Supplementary material for: Antimicrobial Activity of the Secondary Metabolites Isolated from a South African Red Seaweed, Laurencia corymbosa
Source: Molecules. 2023 Feb 22;28(5):2063. doi: 10.3390/molecules28052063 (PMC10003847; doi:10.3390/molecules28052063)
Supplement: Supplementary file 1 [file molecules-28-02063-s001.zip]

Archive with 1 entries (1 files):
- molecules-2206596-supplementary.pdf
